# Supplementary material for: Quantitative Analysis of 3-Monochloropropane-1,2-diol in Fried Oil Using Convolutional Neural Networks Optimizing with a Stepwise Hybrid Preprocessing Strategy Based on Fourier Transform Infrared Spectroscopy
Source: Foods. 2025 May 9;14(10):1670. doi: 10.3390/foods14101670 (PMC12111188; doi:10.3390/foods14101670)
Supplement: Supplementary file 1 [file foods-14-01670-s001.zip]

Archive with 1 entries (1 files):
- foods-3579040-supplementary.pdf
